# Supplementary material for: A genetically encoded fluorescent heme sensor detects free heme in plants
Source: Plant Physiol. 2024 May 19;196(2):830–41. doi: 10.1093/plphys/kiae291 (PMC11444292; doi:10.1093/plphys/kiae291)
Supplement: kiae291_Supplementary_Data [file kiae291_supplementary_data.zip]

Archive with 2 entries (2 files):
- kiae291_Supplementary_Data.pdf
- pp.00454.2024-s04.pdf
